# Supplementary material for: Show-through removal with sparsity-based blind deconvolution
Source: PLoS One. 2024 Jun 12;19(6):e0305208. doi: 10.1371/journal.pone.0305208 (PMC11168677; doi:10.1371/journal.pone.0305208)
Supplement: S1 File — (ZIP) [file pone.0305208.s001.zip]

Archive with 5 entries (4 files):
- S1_File/
- S1_File/im_sim1_back.bmp
- S1_File/im_sim1_front.bmp
- S1_File/im_sim2_back.bmp
- S1_File/im_sim2_front.bmp
