# Supplementary material for: Show-through removal with sparsity-based blind deconvolution
Source: PLoS One. 2024 Jun 12;19(6):e0305208. doi: 10.1371/journal.pone.0305208 (PMC11168677; doi:10.1371/journal.pone.0305208)
Supplement: S2 File — (ZIP) [file pone.0305208.s002.zip]

Archive with 7 entries (6 files):
- S2_File/
- S2_File/im_real1_back.bmp
- S2_File/im_real1_front.bmp
- S2_File/im_real2_back.bmp
- S2_File/im_real2_front.bmp
- S2_File/im_real3_back.bmp
- S2_File/im_real3_front.bmp
